# Supplementary material for: Domestic pigs (Sus scrofa) engage in non-random post-conflict affiliation with third parties: cognitive and functional implications
Source: Anim Cogn. 2022 Nov 8;26(2):687–701. doi: 10.1007/s10071-022-01688-4 (PMC9950185; doi:10.1007/s10071-022-01688-4)
Supplement: Supplementary file 1 — Supplementary file1 (XLSX 12 KB) [file 10071_2022_1688_MOESM1_ESM.xlsx]

## Sheet: Foglio1
Hourly frequencies of anxiety-related behaviours
Triadic Contact Solicited by victims (TSC)
Victim	PC without TSC	PC with TSC	MC
3PUMB	0.333333	0	0
ACCA	0.166667	0	0
BRONZO	0	0	0
CBLUN	0	0	0
DALI	0	0.5	1
ESCBR	1	0.666667	0
ESRNG	0	0	0
FRIDA	0.166667	0.333333	0
GIGIO	0.166667	0.333333	0
HBRG	0	0.166667	0
INTBR	0	0	0
INVER	0.333333	0	0
LCORG	0.0666667	0.222222	0.0666667
LIRG	0	0.333333	0
LIVNG	0	0	0
LUNA	0.2	0.6	0
MORSE	0.333333	0	0
PAPBR	0.25	0	0
PAVER	0.5	0	0
PICA	0.0833333	0.166667	0
PIURN	0.25	0.5	0.125
PUROR	0	0	0
SEBNG	0	0.333333	0
TBR	0	0	0.666667
TRE	0.111111	0.333333	0
VBNG	0	0	0
VUBR	1	0.333333	0
XBLUR	0.333333	0.333333	0
XXBR	0.166667	0	0
ZEBRA	0.111111	0.111111	0
Triadic Unsolicited Contact towards victims (TUC)						Triadic Unsolicited Contact towards victims (TUC)
Victim	PC without TUC	PC with TUC	MC			Third-party	PC without TUC	PC with TUC	MC
2PBR	0.33	0	0			2PSR	1	0	0
ARCTT	0.33	0.33	0			3LG	1	0	0
CEXBR	0.33	0	0			4PVN	0	0	0
CROBR	1	0	0			INVER	0	1	0
JENNY	0.67	0	0			MORSE	0	1.2	0
LCORG	0.07	0	0.06			PALRN	0	0	0
LIRG	0	0	0			PAPBR	0	0	0
OBR	0.17	0	0			TRI	1	1	0
PCEBR	0	0	0			WBR	0	0.666667	0.5
VBNG	0	0	0			SSV	2.5	0	0.333333
XXBR	0.17	0	0
ZEBRA	0.11	0	0
Triadic Unsolicited Contact towards aggressors (TUC)
Aggressor	PC without TUC	PC with TUC	MC
2XRN	0.5	0.333333	0.5
3PTR	0	0.333333	0
ACCA	0	0.8	0
ARCVR	0	0.125	0
BARG	0.166667	0.166667	0.166667
CBLUN	0	0	0
CBRG	0.25	0	0
CEXBR	0.333333	0	0
CROBR	0.666667	0	0
DURM	0	0	0
ESCBR	0	0.666667	0
JENNY	0.166667	0	0
MORSE	0.333333	0.166667	0
OROVN	1	0	0
P2PRN	0	0	0
PALRN	0.166667	0	0
PAXRN	0	0	0
PICA	0.0833333	0.388889	0
PIURN	0	0	0
QVR	0.333333	0	0
SEOUL	0.111111	0	0
STRA	0.153846	0.666667	0
TRING	0	0.666667	0
XRXVN	0	0.333333	0
XXBR	1	0	0
GIGIO	1	0	0
