# Supplementary material for: Domestic pigs (Sus scrofa) engage in non-random post-conflict affiliation with third parties: cognitive and functional implications
Source: Anim Cogn. 2022 Nov 8;26(2):687–701. doi: 10.1007/s10071-022-01688-4 (PMC9950185; doi:10.1007/s10071-022-01688-4)
Supplement: Supplementary file 2 — Supplementary file2 (XLSX 12 KB) [file 10071_2022_1688_MOESM2_ESM.xlsx]

## Sheet: Foglio1
Triadic Contacts Solicited by victims (TSC)
Victim	frequency renewed aggression/presenceTSC	frequency renewed aggression/absenceTSC
ACCA	0	0
ARCOB	0	0.33
BARCO	0	0
CBRG	0	0
DUBF	0	0
ESCBR	0	0
FRIDA	0	0
HBRG	0	0
INBLN	0	0.3
INTBR	0	0
LCORG	0.25	0
LIBR	0	0
LIRG	0	0
LIVNG	0	0.25
LUNA	0	0
MORSE	0	0
OBR	0	0
PAOBR	0.5	0
PAPBR	0	0.33
PICA	0	0
PIURN	0	0
PRORG	0	0
PUPMB	0	0
SFREG	0.5	1
SMILE	0	0
TBR	0	0
UGURO	0	0.33
VBNG	0.5	0
WBR	0	0
XBLUR	0	0
ZEBRA	0	0.33
Triadic Unsolicited Contact towards victims (TUC)
Victim	frequency renewed aggression/presenceTUC	frequency renewed aggression/absenceTUC
ARCTT	0	0
CROBR	0	0.5
ESCBR	0	0
GOGH	0	0
LCORG	0	0
LIRG	0	0
LIVNG	0	0.25
OBR	0	0
OOBR	0	0
PCEBR	0	0
UGURO	0	0.33
VBNG	0	0
ZEBRA	0	0.33
Triadic Unsolicited Contact towards aggressors (TUC)
Aggressor	frequency renewed aggression/presenceTUC	frequency renewed aggression/absenceTUC
ACCA	0.5	1
ARCVR	0	0.833333
BARG	0	1
CROBR	0	0
JENNY	0	0.333333
OROVN	0	0.333333
P2PRN	0	0
PAXRN	0	0
PICA	0	0
SEOUL	0.5	0.333333
STRA	0	0.2
XRXVN	0	0.666667
XXBR	0	0.666667
