# Supplementary material for: Domestic pigs (Sus scrofa) engage in non-random post-conflict affiliation with third parties: cognitive and functional implications
Source: Anim Cogn. 2022 Nov 8;26(2):687–701. doi: 10.1007/s10071-022-01688-4 (PMC9950185; doi:10.1007/s10071-022-01688-4)
Supplement: Supplementary file 3 — Supplementary file3 (XLSX 12 KB) [file 10071_2022_1688_MOESM3_ESM.xlsx]

## Sheet: Foglio1
Reconciliation
Victim	Proportion of contacts between weakly-related dyads	Proportion of contacts between closely-related dyads
ACCA	0.333333	0
BRONZO	0.5	0
CBRG	0.5	0
ESCBR	0.333333	0
FRIDA	0.666667	0
INTBR	0.333333	0
LCORG	0.142857	0
LIBR	0.25	0
LIVNG	0.142857	0.142857
LUNA	0.25	0
OBOVR	1	0
OBR	0.333333	0
PAOBR	0.333333	0
PAPBR	0.142857	0
PCEBR	0.4	0
SMILE	0.5	0
TBR	0.25	0
VBNG	0.2	0
WBR	0.333333	0
XBLUR	0.333333	0
ZEBRA	0	0.125
Triadic Contacts Solicited by victims
Victim	Proportion of contacts between weakly-related dyads	Proportion of contacts between closely-related dyads
3PUMB	1	0
ACCA	0	0.666667
ARCOB	0	0.25
BARG	0	0.5
BRONZO	0	1
CBLUN	0	1
CBRG	0	0.5
DALI	0	1
DUBF	0	0.25
ESCBR	0	0.333333
ESRNG	0	1
FRIDA	0	0.333333
HBRG	0	0.5
INBLN	0	0.0909091
INTBR	0	0.333333
INVER	0	1
LCORG	0	0.571429
LIBR	0	0.5
LIRG	0.25	0.25
LIVNG	0.142857	0.142857
LUNA	0.5	0.25
MOIRA	0	1
MORSE	0.5	0
OBOVR	0	1
OBR	0	0.333333
PAOBR	0	0.666667
PAPBR	0	0.142857
PICA	0	0.5
PIURN	0	0.333333
PLPMB	1	0
PUPMB	0.25	0
PUROR	1	0
SEOUL	0	1
SFREG	0.333333	0.333333
SMILE	0.5	0
TBR	0	0.25
UGURO	0	0.2
VBNG	0	0.2
VUBR	0	1
WBR	0	0.666667
XBLUR	0	0.333333
XXBR	1	0
ZEBRA	0	0.5
Triadic Unsolicited Contact towards victims
Victim	Proportion of contacts between weakly-related dyads	Proportion of contacts between closely-related dyads
2PBR	0	1
ARCTT	0	0.333333
CEXBR	0	1
CROBR	0	0.333333
ESCBR	0	0.333333
GOGH	0	0.25
LCORG	0	0.285714
LIRG	0	0.25
LIVNG	0.142857	0
OBR	0	0.333333
OOBR	0	0.5
PCEBR	0	0.2
UGURO	0	0.2
VBNG	0	0.2
ZEBRA	0	0.125
Triadic Unsolicited Contact towards aggressors
Aggressor	Proportion of contacts between weakly-related dyads	Proportion of contacts between closely-related dyads
ACCA	0.1	0.1
ARCVR	0.1	0.1
BARG	0	0.4
CBLUN	0	1
DURM	0	0.25
JENNY	0	0.4
OROVN	0	0.2
P2PRN	0	0.333333
PAOBR	0	1
PAXRN	0	0.333333
PICA	0	0.5
PIURN	0	0.25
QVR	0	1
SEOUL	0	0.333333
STRA	0	0.142857
TRING	0	0.666667
XRXVN	0	0.2
XXBR	0	0.1
