# Supplementary material for: Domestic pigs (Sus scrofa) engage in non-random post-conflict affiliation with third parties: cognitive and functional implications
Source: Anim Cogn. 2022 Nov 8;26(2):687–701. doi: 10.1007/s10071-022-01688-4 (PMC9950185; doi:10.1007/s10071-022-01688-4)
Supplement: Supplementary file 4 — Supplementary file4 (XLSX 14 KB) [file 10071_2022_1688_MOESM4_ESM.xlsx]

## Sheet: Foglio1
Reconciliation
Victim	Attracted pairs	Dispersed pairs	Neutral pairs
ACCA	1	1	1
ARCOB	0	0	4
ARCTT	0	0	3
BARCO	0	0	5
CBRG	2	0	2
CROBR	0	0	3
DUBF	0	0	3
ENEP	0	0	4
ESCBR	1	0	2
FRIDA	2	0	1
GIGIO	0	0	3
GOGH	0	0	3
INBLN	0	0	10
INTBR	1	0	2
LCORG	1	0	6
LIRG	0	0	4
LIVNG	2	0	5
LUNA	1	0	3
MAST	0	0	3
OBR	1	0	2
PAOBR	1	0	2
PAPBR	1	0	6
PCEBR	2	0	3
PICA	0	0	4
PIURN	0	0	3
PRORG	0	0	3
PRPVN	0	0	4
PUPMB	0	0	3
QVR	0	0	3
SEBNG	0	0	4
TBR	1	0	3
TRE	0	0	3
UGURO	0	0	4
VBNG	1	0	3
WBR	1	0	2
XBLUR	1	0	2
ZEBRA	1	0	6
Triadic Contacts Solicited by Aggressors							Triadic Contacts Solicited by Victims
Aggressor	Attracted pairs	Dispersed pairs	Neutral pairs				Victim	Attracted pairs	Dispersed pairs	Neutral pairs
3PUMB	2	0	3				ACCA	2	0	1
4PVN	1	0	4				ARCOB	0	0	4
ACCA	5	2	1				BARCO	0	0	5
ARCOB	4	0	0				CBRG	2	1	1
BARG	1	0	2				DUBF	1	0	2
BRONZO	1	2	7				ENEP	0	0	4
CBRG	1	1	2				FRIDA	1	0	2
CORNO	1	0	2				GIGIO	0	0	3
DALI	0	0	3				GOGH	0	1	2
DROMB	2	2	2				INBLN	1	0	10
DUBF	0	1	3				INTBR	1	0	2
DURM	0	1	2				LCORG	4	0	1
ESCBR	1	0	2				LIBR	1	1	1
JENNY	0	0	3				LIRG	2	0	1
LIVING	0	1	2				LIVNG	0	1	5
OROVN	0	0	4				LUNA	2	0	2
P2PRN	1	0	2				MAST	0	1	4
PALRN	2	0	1				PAOBR	2	0	1
PIURN	0	1	2				PAPBR	1	0	6
PLVMB	3	1	5				PCEBR	0	0	4
PVERO	0	1	2				PICA	2	0	2
SEOUL	0	1	3				PIURN	1	0	2
SFREG	1	0	2				PRORG	1	0	2
STRA	1	1	4				PRPVN	0	0	4
TBR	2	5	2				PUPMB	1	0	3
UNO	0	0	5				QVR	0	0	3
WBR	0	1	2				SEBNG	0	1	3
XROMB	1	0	2				SFREG	2	0	1
XRXVN	1	1	2				TBR	1	0	3
XXBR	0	0	5				TRE	0	0	3
							UGURO	1	1	2
							VBNG	2	0	2
							WBR	1	1	1
							XBLUR	1	0	2
							ZEBRA	2	1	3
Triadic Unsolicited Contacts towards Aggressors							Triadic Unsolicited Contacts towards Victims
Aggressor	Attracted pairs	Dispersed pairs	Neutral pairs				Victim	Attracted pairs	Dispersed pairs	Neutral pairs
3PUMB	0	0	3				ARCOB	0	0	3
4PVN	0	0	4				ARCTT	1	0	2
ACCA	1	0	2				BARCO	0	0	5
ARCVR	2	1	1				CEXBR	3	0	0
BARG	1	0	3				CROBR	1	0	2
BRONZO	0	0	6				ENEP	0	0	4
CROBR	1	0	2				ESCBR	1	0	2
DUBF	0	0	3				GIGIO	0	0	3
DURM	1	0	2				GOGH	1	0	2
JENNY	2	0	3				INBLN	0	0	10
OROVN	0	0	5				LCORG	2	0	1
P2PRN	1	0	2				LIRG	1	0	2
PAXRN	1	0	2				LIVNG	0	1	4
PICA	2	0	2				MAST	0	1	4
PIURN	1	0	2				OBR	1	0	2
PLVMB	0	0	5				OOBR	1	0	2
SEOUL	2	0	2				PAPBR	0	0	6
STRA	1	0	4				PCEBR	1	0	4
TRING	1	0	2				PRPVN	0	0	4
UNO	0	0	5				PUPMB	0	0	3
WBR	0	1	2				QVR	0	0	3
XRXVN	1	0	2				SEBNG	0	0	3
XXBR	1	0	5				TBR	0	0	3
CBRG	0	0	3				TRE	0	0	3
CORNO	0	0	3				UGURO	1	0	2
DALI	0	0	3				VBNG	0	0	3
DROMB	0	0	3				ZEBRA	1	0	3
OBR	1	0	2				3CRNG	0	0	3
SAETTA	0	0	3				ARCVR	0	0	3
SFREG	0	0	3				DUBF	0	0	3
XROMB	0	0	3				FRAMB	0	0	3
							FRIDA	0	0	3
							INTBR	0	0	3
							PALRN	0	0	3
							PICA	0	0	3
							PIURN	0	0	3
							PRORG	0	0	3
							STRA	0	0	3
							XBLUR	0	0	3
							2PBR	1	0	2
							JENNY	1	0	2
